# Supplementary material for: Real-Time Visualization of Cytosolic and Mitochondrial ATP Dynamics in Response to Metabolic Stress in Cultured Cells
Source: Cells. 2023 Feb 22;12(5):695. doi: 10.3390/cells12050695 (PMC10000496; doi:10.3390/cells12050695)
Supplement: Supplementary file 1 [file cells-12-00695-s001.zip]

Archive with 10 entries (9 files):
- smacATPi Manuscript Figures RESUBMISSION 2 DW.pptx
- smacATPi Supplemental Figures RESUBMISSION 2 DW.pdf
- Videos for smacATPi manuscript/
- Videos for smacATPi manuscript/Movie S1.mp4
- Videos for smacATPi manuscript/Movie S2.mp4
- Videos for smacATPi manuscript/Movie S3.mp4
- Videos for smacATPi manuscript/Movie S4.mp4
- Videos for smacATPi manuscript/Movie S5.mp4
- Videos for smacATPi manuscript/Movie S6.mp4
- Videos for smacATPi manuscript/Movie S7.mp4
